# Supplementary material for: The AP2/ERF Gene Family in Triticum durum: Genome-Wide Identification and Expression Analysis under Drought and Salinity Stresses
Source: Genes (Basel). 2020 Dec 7;11(12):1464. doi: 10.3390/genes11121464 (PMC7762271; doi:10.3390/genes11121464)
Supplement: Supplementary file 1 [file genes-11-01464-s001.zip]

Archive with 6 entries (5 files):
- Suppl/
- Suppl/Figure S1.png
- Suppl/Table S1.xlsx
- Suppl/Table S2.xlsx
- Suppl/Table S3.docx
- Suppl/Table S4.xlsx
