# Supplementary material for: The AP2/ERF Gene Family in Triticum durum: Genome-Wide Identification and Expression Analysis under Drought and Salinity Stresses
Source: Genes (Basel). 2020 Dec 7;11(12):1464. doi: 10.3390/genes11121464 (PMC7762271; doi:10.3390/genes11121464)
Supplement: Supplementary file 1 [file genes-11-01464-s001.zip › Suppl/Table S1.xlsx]

## Sheet: Sheet1
Supplementary Table 1. List of primers used for expression assay of the candidate AP2/ERF genes
Primer name	Primer sequences (5'-3')
TtAP2-ERF-009-F	ACATCGCCATGCGCTCTCTC
TtAP2-ERF-009-R	CCGCGGTAGCTCGAAGATCC
TtAP2ERF-025-F	GAGATACGCTCCGGCGAA
TtAP2ERF-025-R	TGGAGCGTGTACACATCTTG
TtAP2-ERF-070-F	CAAGTGGGTGGCCGAGATCC
TtAP2-ERF-070-R	GAAGACGGCGGTGTCGTAGG
TtAP2-ERF-099-F	GGCGTCTAGCAAGCCGACAA
TtAP2-ERF-099-R	CCCGCGAGTGCTTCTCGTAG
TtAP2-ERF-104-F	TGGCCGAAATCACGGACTGG
TtAP2-ERF-104-R	CACCGGTCGTACTCCTTCGC
TtAP2-ERF-107-F	GGCTCCTACTACTCGTTCCC
TtAP2-ERF-107-R	CTCTCCCAGCTCCACTCC
TtAP2-ERF-176-F	GCGTGTGCGTCTTCTTCGTG
TtAP2-ERF-176-R	GATGGACGACGCCGGAGATG
TtAP2-ERF-185-F	GCGTCATCCTCGCTGGAGTC
TtAP2-ERF-185-R	GTGGCGAGAAGCGAATCCCA
TtAP2-ERF-206-F	TCAGCCTCTGCCTCTGCCT
TtAP2-ERF-206-R	GGCCGTGTCTGAGGTCGAAG
TtAP2-ERF-214-F	GCTGTGGCCCGAGAAGAACA
TtAP2-ERF-214-R	TCCTCGAAGTCGGCCTGGAA
TtAP2-ERF-227-F	GATTCCTCCTCCGGCTCCGA
TtAP2-ERF-227-R	TCCCGAATCTCCGACACCCA
TtAP2-ERF-232-F	CATGCCTGTGCCAGCGACTA
TtAP2-ERF-232-R	GCGTCTGCAGCCACATTGTC
TtAP2-ERF-271-F	CGGATGACGGTGAGGTGTCG
TtAP2-ERF-271-R	CCCTGGCCACCATGTCTGTG
TaActin-F	ATGTCGCAATCCAGGCCGTT
TaActin-R	GGCCAGCAAGGTCCAAACGA
