# Supplementary material for: The AP2/ERF Gene Family in Triticum durum: Genome-Wide Identification and Expression Analysis under Drought and Salinity Stresses
Source: Genes (Basel). 2020 Dec 7;11(12):1464. doi: 10.3390/genes11121464 (PMC7762271; doi:10.3390/genes11121464)
Supplement: Supplementary file 1 [file genes-11-01464-s001.zip › Suppl/Table S2.xlsx]

## Sheet: Sheet1
Supplementary Table 2. List of the identified TtAP2/ERF genes and their characteristics in the durum wheat genome
Gene name	Gene ID	Chromosomal location	CDS length (bp)	Protein length (aa)	Molecular Weight (Da)	Isoelectric point (pI)	Domain	Protein group							VAH06423.1
TtAP2/ERF-001	TRITD_1Av1G142310	1A: 384,007,563-384,011,841	1224	407	44449	5.01	AP2	DRF							VAH06329.1
TtAP2/ERF-002	TRITD_1Av1G140190	1A: 379,187,688-379,188,682	711	236	26401.6	5.49	AP2	ERF							VAH11084.1
TtAP2/ERF-003	TRITD_1Av1G218860	1A: 563,905,414-563,913,942	807	268	29354.2	6.45	AP2	ERF							VAH11082.1
TtAP2/ERF-004	TRITD_1Av1G218850	1A: 563,882,888-563,883,966	771	256	27792	5.69	AP2	ERF							VAH11080.1
TtAP2/ERF-005	TRITD_1Av1G218840	1A: 563,862,126-563,863,241	798	265	28643.9	5.78	AP2	ERF							VAH06368.1
TtAP2/ERF-006	TRITD_1Av1G141260	1A: 381,559,241-381,560,427	849	282	29942	4.85	AP2	ERF							VAH01404.1
TtAP2/ERF-007	TRITD_1Av1G017620	1A: 36,751,458-36,757,067	1488	495	53737.8	6.86	AP2, AP2	AP2							VAH10490.1
TtAP2/ERF-008	TRITD_1Av1G210500	1A: 547,890,856-547,892,076	873	290	31497.3	7.92	AP2	ERF							VAH08005.1
TtAP2/ERF-009	TRITD_1Av1G174540	1A: 470,568,455-470,569,003	393	130	14973.2	9.66	AP2	ERF							VAH06981.1
TtAP2/ERF-010	TRITD_1Av1G156400	1A: 422,592,384-422,599,303	1257	418	45898.8	9.12	AP2	SOLOIST							VAH06716.1
TtAP2/ERF-011	TRITD_1Av1G147720	1A: 396,612,141-396,613,081	543	180	18775.2	7.83	AP2	ERF							VAH05495.1
TtAP2/ERF-012	TRITD_1Av1G122990	1A: 332,637,390-332,638,219	594	197	21189.7	5.01	AP2	ERF							VAH07043.1
TtAP2/ERF-013	TRITD_1Av1G157030	1A: 424,872,038-424,873,014	699	232	24456.4	5.91	AP2	DREB							VAH11627.1
TtAP2/ERF-014	TRITD_1Av1G227130	1A: 577,293,827-577,294,473	249	82	9247.58	12.03	AP2	ERF							VAH11053.1
TtAP2/ERF-015	TRITD_1Av1G218480	1A: 562,885,574-562,924,679	1170	389	41709.9	9.53	AP2, B3	RAV							VAH09835.1
TtAP2/ERF-016	TRITD_1Av1G203980	1A: 531,419,123-531,421,289	1242	413	44652.2	9.15	AP2, AP2	AP2							VAH18241.1
TtAP2/ERF-017	TRITD_1Bv1G135100	1B: 414,894,707-414,899,235	1170	389	42288	5.01	AP2	DRF							VAH22200.1
TtAP2/ERF-018	TRITD_1Bv1G202660	1B: 618,221,469-618,222,592	804	267	28802.1	5.62	AP2	ERF							VAH18179.1
TtAP2/ERF-019	TRITD_1Bv1G134580	1B: 412,744,631-412,745,788	828	275	29400.4	4.71	AP2	ERF							VAH18130.1
TtAP2/ERF-020	TRITD_1Bv1G133990	1B: 409,571,340-409,572,418	705	234	26180.5	6	AP2	ERF							VAH22198.1
TtAP2/ERF-021	TRITD_1Bv1G202640	1B: 618,204,415-618,215,316	765	254	27525.8	5.74	AP2	ERF							VAH23170.1
TtAP2/ERF-022	TRITD_1Bv1G217090	1B: 653,517,406-653,518,592	849	282	30703.5	9.79	AP2	ERF							VAH20654.1
TtAP2/ERF-023	TRITD_1Bv1G176830	1B: 544,878,315-544,879,325	723	240	24430.2	8.87	AP2	ERF							VAH13420.1
TtAP2/ERF-024	TRITD_1Bv1G020840	1B: 54,035,267-54,040,708	1401	466	51118.9	7.36	AP2, AP2	AP2							VAH12553.1
TtAP2/ERF-025	TRITD_1Bv1G006560	1B: 15,118,106-15,118,935	594	197	22991.4	4.8	AP2	ERF							VAH15970.1
TtAP2/ERF-026	TRITD_1Bv1G087490	1B: 261,742,636-261,743,310	429	142	15709.6	8.64	AP2	ERF							VAH22919.1
TtAP2/ERF-027	TRITD_1Bv1G213790	1B: 645,390,548-645,391,734	849	282	30426	7.83	AP2	ERF							VAH17084.1
TtAP2/ERF-028	TRITD_1Bv1G115530	1B: 343,486,400-343,487,229	594	197	21180.7	5.02	AP2	ERF							VAH18762.1
TtAP2/ERF-029	TRITD_1Bv1G142930	1B: 441,628,115-441,635,550	1311	436	47926	9.19	AP2	SOLOIST							VAH22920.1
TtAP2/ERF-030	TRITD_1Bv1G213810	1B: 645,474,381-645,475,601	873	290	31488.1	6.14	AP2	ERF							VAH21000.1
TtAP2/ERF-031	TRITD_1Bv1G182880	1B: 563,150,892-563,152,025	810	269	28489.9	8.32	AP2	ERF							VAH19563.1
TtAP2/ERF-032	TRITD_1Bv1G155770	1B: 484,148,764-484,151,472	972	323	33215.1	5.08	AP2	ERF							VAH18429.1
TtAP2/ERF-033	TRITD_1Bv1G137910	1B: 425,135,488-425,136,547	558	185	19251.6	7.84	AP2	ERF							VAH18821.1
TtAP2/ERF-034	TRITD_1Bv1G143720	1B: 444,227,860-444,228,828	693	230	24299.2	5.91	AP2	DREB							VAH19340.1
TtAP2/ERF-035	TRITD_1Bv1G152290	1B: 473,807,017-473,807,780	546	181	18985.3	8.95	AP2	ERF							VAH22230.1
TtAP2/ERF-036	TRITD_1Bv1G202880	1B: 619,654,448-619,768,681	1173	390	41918.4	9.78	AP2, B3	RAV							VAH22228.1
TtAP2/ERF-037	TRITD_1Bv1G202850	1B: 619,476,981-619,478,710	1236	411	44088.7	9.4	AP2, B3	RAV							VAH28431.1
TtAP2/ERF-038	TRITD_2Av1G063910	2A: 145,035,769-145,037,049	915	304	32478.5	7.59	AP2	ERF							VAH35478.1
TtAP2/ERF-039	TRITD_2Av1G244320	2A: 666,979,492-666,980,394	645	214	22658.3	5.49	AP2	ERF							VAH32709.1
TtAP2/ERF-040	TRITD_2Av1G190040	2A: 528,183,861-528,184,606	534	177	19374.5	5.06	AP2	ERF							VAH35538.1
TtAP2/ERF-041	TRITD_2Av1G245110	2A: 668,086,205-668,087,459	846	281	29475.9	5.21	AP2	ERF							VAH35821.1
TtAP2/ERF-042	TRITD_2Av1G248760	2A: 675,090,276-675,091,160	633	210	21441.5	9.2	AP2	ERF							VAH35533.1
TtAP2/ERF-043	TRITD_2Av1G244990	2A: 667,941,613-667,943,064	1038	345	37025.3	5.14	AP2	ERF							VAH35537.1
TtAP2/ERF-044	TRITD_2Av1G245090	2A: 668,022,666-668,024,080	1011	336	35913.3	5.51	AP2	ERF							VAH32022.1
TtAP2/ERF-045	TRITD_2Av1G176330	2A: 491,113,079-491,117,163	810	269	28527	4.69	AP2	ERF							VAH37898.1
TtAP2/ERF-046	TRITD_2Av1G275800	2A: 735,869,749-735,870,772	672	223	24380.3	9.59	AP2	DREB							VAH36660.1
TtAP2/ERF-047	TRITD_2Av1G260490	2A: 703,537,437-703,538,497	759	252	27021.2	8.62	AP2	ERF							VAH35480.1
TtAP2/ERF-048	TRITD_2Av1G244340	2A: 667,036,716-667,037,881	834	277	29117.1	5.25	AP2	CBF							VAH35479.1
TtAP2/ERF-049	TRITD_2Av1G244330	2A: 667,009,940-667,010,958	729	242	25873.8	4.74	AP2	ERF							VAH32007.1
TtAP2/ERF-050	TRITD_2Av1G175240	2A: 488,396,028-488,397,687	756	251	26751.9	9.61	AP2	ERF							VAH34337.1
TtAP2/ERF-051	TRITD_2Av1G222610	2A: 610,388,101-610,390,021	1176	391	42199.3	7.19	AP2	ERF							VAH34919.1
TtAP2/ERF-052	TRITD_2Av1G232240	2A: 638,137,428-638,138,606	843	280	30060.4	6.37	AP2	ERF							VAH37650.1
TtAP2/ERF-053	TRITD_2Av1G272160	2A: 729,996,543-729,997,384	474	157	17116.4	8.76	AP2	ERF							VAH38483.1
TtAP2/ERF-054	TRITD_2Av1G282760	2A: 749,727,050-749,727,863	582	193	20031.7	9.19	AP2	ERF							VAH35033.1
TtAP2/ERF-055	TRITD_2Av1G235690	2A: 647,464,324-647,465,242	657	218	23744.5	6.18	AP2	CBF							VAH26534.1
TtAP2/ERF-056	TRITD_2Av1G029480	2A: 60,430,352-60,431,319	591	196	21666.1	6.07	AP2	ERF							VAH24988.1
TtAP2/ERF-057	TRITD_2Av1G009360	2A: 16,510,882-16,511,708	591	196	21247	8.8	AP2	ERF							VAH37553.1
TtAP2/ERF-058	TRITD_2Av1G271190	2A: 727,058,850-727,059,663	582	193	21073.6	7.61	AP2	DREB							VAH35034.1
TtAP2/ERF-059	TRITD_2Av1G235700	2A: 647,488,164-647,488,998	597	198	20562.9	5.91	AP2	ERF							VAH33949.1
TtAP2/ERF-060	TRITD_2Av1G215850	2A: 596,100,416-596,106,229	921	306	31948.7	5.77	AP2	SOLOIST							VAH37711.1
TtAP2/ERF-061	TRITD_2Av1G273210	2A: 731,321,682-731,326,813	1443	480	52043.3	5.81	AP2, AP2	AP2							VAH44489.1
TtAP2/ERF-062	TRITD_2Bv1G078810	2B: 206,733,423-206,734,714	924	307	32892.9	7.61	AP2	ERF							VAH48091.1
TtAP2/ERF-063	TRITD_2Bv1G155770	2B: 461,672,022-461,672,767	534	177	19371.5	5.16	AP2	ERF							VAH50795.1
TtAP2/ERF-064	TRITD_2Bv1G205950	2B: 615,023,461-615,024,896	1026	341	36251.5	5.05	AP2	ERF							VAH50750.1
TtAP2/ERF-065	TRITD_2Bv1G204970	2B: 612,711,507-612,712,664	828	275	28928	5.16	AP2	CBF							VAH50798.1
TtAP2/ERF-066	TRITD_2Bv1G206090	2B: 615,443,095-615,444,315	873	290	30666.3	5.68	AP2	ERF							VAH42314.1
TtAP2/ERF-067	TRITD_2Bv1G038820	2B: 96,441,875-96,442,886	606	201	22660.1	6.13	AP2	ERF							VAH49677.1
TtAP2/ERF-068	TRITD_2Bv1G184650	2B: 545,826,489-545,828,399	1365	454	48927.9	8.79	AP2	ERF							VAH47451.1
TtAP2/ERF-069	TRITD_2Bv1G144710	2B: 428,905,505-428,906,607	789	262	27707	4.54	AP2	ERF							VAH53208.1
TtAP2/ERF-070	TRITD_2Bv1G239750	2B: 726,038,792-726,039,823	738	245	26086.3	9.81	AP2	ERF							VAH47435.1
TtAP2/ERF-071	TRITD_2Bv1G144190	2B: 427,510,389-427,512,056	762	253	26999.2	9.73	AP2	ERF							VAH50749.1
TtAP2/ERF-072	TRITD_2Bv1G204910	2B: 612,644,092-612,645,099	720	239	25709.7	4.81	AP2	ERF							VAH50748.1
TtAP2/ERF-073	TRITD_2Bv1G204850	2B: 612,227,319-612,228,481	831	276	29251.9	6.19	AP2	CBF							VAH53865.1
TtAP2/ERF-074	TRITD_2Bv1G249630	2B: 749,400,096-749,400,909	531	176	18200.5	8.97	AP2	ERF							VAH50797.1
TtAP2/ERF-075	TRITD_2Bv1G206010	2B: 615,254,342-615,255,751	1008	335	35578.8	5.88	AP2	ERF							VAH42493.1
TtAP2/ERF-076	TRITD_2Bv1G041530	2B: 103,472,142-103,473,433	924	307	32297.3	6.66	AP2	ERF							VAH51966.1
TtAP2/ERF-077	TRITD_2Bv1G222970	2B: 671,949,833-671,950,882	750	249	26835.2	6.71	AP2	ERF							VAH50193.1
TtAP2/ERF-078	TRITD_2Bv1G194390	2B: 576,205,580-576,206,755	840	279	30053.5	6.46	AP2	ERF							VAH51116.1
TtAP2/ERF-079	TRITD_2Bv1G211010	2B: 629,724,080-629,725,003	660	219	22262.4	8.79	AP2	ERF							VAH40706.1
TtAP2/ERF-080	TRITD_2Bv1G012750	2B: 26,173,817-26,174,677	615	204	21878.6	9.24	AP2	ERF							VAH52950.1
TtAP2/ERF-081	TRITD_2Bv1G235350	2B: 714,175,988-714,176,906	468	155	16964.3	8.66	AP2	ERF							VAH39944.1
TtAP2/ERF-082	TRITD_2Bv1G003870	2B: 8,211,225-8,212,025	573	190	20159.4	4.85	AP2	CBF							VAH51968.1
TtAP2/ERF-083	TRITD_2Bv1G223000	2B: 672,271,902-672,272,967	762	253	26958.3	9.59	AP2	ERF							VAH49350.1
TtAP2/ERF-084	TRITD_2Bv1G180030	2B: 532,477,004-532,482,425	945	314	32495.4	5.76	AP2	SOLOIST							VAH50309.1
TtAP2/ERF-085	TRITD_2Bv1G197670	2B: 587,791,406-587,792,240	597	198	20649.9	5.91	AP2	ERF							VAH53210.1
TtAP2/ERF-086	TRITD_2Bv1G239830	2B: 726,664,305-726,668,092	1455	484	51075.2	6.63	AP2, AP2	AP2							VAH64959.1
TtAP2/ERF-087	TRITD_3Av1G203860	3A: 564,266,413-564,267,452	744	247	25043	9.01	AP2	ERF							VAH63985.1
TtAP2/ERF-088	TRITD_3Av1G188550	3A: 524,107,452-524,108,236	561	186	18840.3	9.87	AP2	ERF							VAH57505.1
TtAP2/ERF-089	TRITD_3Av1G029860	3A: 59,500,378-59,515,820	765	254	27913.9	8.22	AP2	DREB							VAH65821.1
TtAP2/ERF-090	TRITD_3Av1G217650	3A: 598,578,255-598,582,118	1149	382	39431.7	5.71	AP2	ERF							VAH56055.1
TtAP2/ERF-091	TRITD_3Av1G009580	3A: 18,356,932-18,359,094	1038	345	36776.1	4.73	AP2	ERF							VAH62245.1
TtAP2/ERF-092	TRITD_3Av1G158450	3A: 448,456,430-448,457,671	888	295	31477.3	4.54	AP2	ERF							VAH61802.1
TtAP2/ERF-093	TRITD_3Av1G148230	3A: 422,298,613-422,299,421	579	192	22050.4	5.18	AP2	ERF							VAH58718.1
TtAP2/ERF-094	TRITD_3Av1G049630	3A: 111,375,652-111,376,523	624	207	22028.3	4.71	AP2	ERF							VAH60716.1
TtAP2/ERF-095	TRITD_3Av1G114330	3A: 313,793,471-313,793,990	372	123	13958	9.74	AP2	ERF							VAH64961.1
TtAP2/ERF-096	TRITD_3Av1G204090	3A: 564,983,740-564,984,469	522	173	18116.5	9.89	AP2	ERF							VAH59143.1
TtAP2/ERF-097	TRITD_3Av1G059960	3A: 138,349,647-138,351,124	882	293	32484.9	4.61	AP2	CRF							VAH62968.1
TtAP2/ERF-098	TRITD_3Av1G173450	3A: 484,720,944-484,722,521	1128	375	39403.5	9.4	AP2, B3	RAV							VAH56343.1
TtAP2/ERF-099	TRITD_3Av1G014110	3A: 27,202,314-27,203,660	963	320	34840.5	5.73	AP2, B3	RAV							VAH56345.1
TtAP2/ERF-100	TRITD_3Av1G014300	3A: 27,767,126-27,768,624	1071	356	38541.3	9.4	AP2, B3	RAV							VAH56348.1
TtAP2/ERF-101	TRITD_3Av1G014310	3A: 27,795,038-27,816,440	1044	347	38068.1	9.65	AP2, B3	RAV							VAH66852.1
TtAP2/ERF-102	TRITD_3Av1G231990	3A: 634,143,618-634,149,641	2109	702	73677.2	6.67	AP2, AP2	AP2							VAH73147.1
TtAP2/ERF-103	TRITD_3Bv1G034470	3B: 89,442,260-89,460,917	771	256	153177	6.22	AP2	DRF							VAH74874.1
TtAP2/ERF-104	TRITD_3Bv1G069490	3B: 195,373,375-195,374,364	708	235	25961.2	10.28	AP2	ERF							VAH80721.1
TtAP2/ERF-105	TRITD_3Bv1G184040	3B: 562,433,499-562,434,522	732	243	24751.7	9.24	AP2	ERF							VAH74772.1
TtAP2/ERF-106	TRITD_3Bv1G066990	3B: 186,404,052-186,405,529	882	293	32554.2	4.69	AP2	CRF							VAH82237.1
TtAP2/ERF-107	TRITD_3Bv1G213230	3B: 652,089,388-652,093,251	1161	386	39854.2	5.87	AP2	ERF							VAH71514.1
TtAP2/ERF-108	TRITD_3Bv1G010910	3B: 23,513,397-23,515,534	1029	342	36592.8	4.79	AP2	DREB							VAH78018.1
TtAP2/ERF-109	TRITD_3Bv1G138610	3B: 431,418,947-431,420,180	882	293	31407.2	4.53	AP2	ERF							VAH79413.1
TtAP2/ERF-110	TRITD_3Bv1G165570	3B: 508,042,949-508,043,736	564	187	21717.9	4.59	AP2	ERF							VAH82964.1
TtAP2/ERF-111	TRITD_3Bv1G223740	3B: 680,547,555-680,548,531	699	232	24706.6	9.66	AP2	ERF							VAH71677.1
TtAP2/ERF-112	TRITD_3Bv1G012660	3B: 27,719,659-27,720,470	483	160	18082.6	9.82	AP2	ERF							VAH79743.1
TtAP2/ERF-113	TRITD_3Bv1G171650	3B: 525,029,435-525,030,201	549	182	18620	10.09	AP2	ERF							VAH74374.1
TtAP2/ERF-114	TRITD_3Bv1G058470	3B: 159,595,330-159,596,269	672	223	23988.5	4.83	AP2	ERF							VAH80723.1
TtAP2/ERF-115	TRITD_3Bv1G184150	3B: 562,908,051-562,908,785	525	174	18425.8	9.88	AP2	ERF							VAH76824.1
TtAP2/ERF-116	TRITD_3Bv1G115480	3B: 355,395,592-355,395,930	243	80	9241.85	9.84	AP2	ERF							VAH78776.1
TtAP2/ERF-117	TRITD_3Bv1G154290	3B: 476,234,798-476,236,409	1152	383	40273.3	9.23	AP2, B3	RAV							VAH71935.1
TtAP2/ERF-118	TRITD_3Bv1G017390	3B: 43,253,391-43,254,868	1056	351	38202.3	9.67	AP2, B3	RAV							VAH82679.1
TtAP2/ERF-119	TRITD_3Bv1G219390	3B: 669,830,249-669,838,459	2250	749	78657.8	7.08	AP2, AP2	AP2							VAH86829.1
TtAP2/ERF-120	TRITD_4Av1G000310	4A: 748,919-750,081	831	276	30451	6.93	AP2	ERF							VAH97728.1
TtAP2/ERF-121	TRITD_4Av1G225710	4A: 634,604,155-634,604,674	372	123	13527	6.37	AP2	ERF							VAH86939.1
TtAP2/ERF-122	TRITD_4Av1G001520	4A: 3,004,825-3,005,378	396	131	14623.9	6.42	AP2	ERF							VAH86940.1
TtAP2/ERF-123	TRITD_4Av1G001540	4A: 3,157,267-3,158,673	1005	334	35825.9	6.54	AP2	ERF							VAH87610.1
TtAP2/ERF-124	TRITD_4Av1G012060	4A: 26,924,352-26,925,535	846	281	30502.4	6.14	AP2	DREB							VAH89067.1
TtAP2/ERF-125	TRITD_4Av1G039400	4A: 92,520,889-92,521,912	732	243	25098.8	5.2	AP2	ERF							VAH94288.1
TtAP2/ERF-126	TRITD_4Av1G177150	4A: 537,851,707-537,853,449	1245	414	44391.7	4.76	AP2	ERF							VAH87140.1
TtAP2/ERF-127	TRITD_4Av1G003890	4A: 7,490,238-7,517,524	963	320	33395.2	6.36	AP2	DREB							VAH86834.1
TtAP2/ERF-128	TRITD_4Av1G000370	4A: 804,522-805,768	750	249	26529.9	4.06	AP2	DREB							VAH96319.1
TtAP2/ERF-129	TRITD_4Av1G206770	4A: 598,739,604-598,740,444	573	190	20747.4	8.63	AP2	ERF							VAH93828.1
TtAP2/ERF-130	TRITD_4Av1G168570	4A: 518,257,473-518,258,252	558	185	20319.8	4.85	AP2	ERF							VAH86831.1
TtAP2/ERF-131	TRITD_4Av1G000320	4A: 766,717-768,648	951	316	33938.9	5.41	AP2	ERF							VAH97822.1
TtAP2/ERF-132	TRITD_4Av1G227000	4A: 637,098,653-637,099,684	738	245	26474.6	6.07	AP2	ERF							VAH96639.1
TtAP2/ERF-133	TRITD_4Av1G211440	4A: 607,610,261-607,611,439	843	280	29624.1	6.83	AP2	ERF							VAH88444.1
TtAP2/ERF-134	TRITD_4Av1G026460	4A: 63,051,711-63,056,817	1062	353	38081.4	6.91	AP2	SOLOIST							VAI00594.1
TtAP2/ERF-135	TRITD_4Bv1G001480	4B: 4,129,862-4,130,410	393	130	14396.6	6.07	AP2	ERF							VAI10001.1
TtAP2/ERF-136	TRITD_4Bv1G181190	4B: 610,495,974-610,496,488	369	122	13453.9	6.37	AP2	ERF							VAI03808.1
TtAP2/ERF-137	TRITD_4Bv1G050170	4B: 143,258,370-143,260,295	933	310	32370.1	8.58	AP2	ERF							VAI07485.1
TtAP2/ERF-138	TRITD_4Bv1G131270	4B: 459,749,423-459,750,446	732	243	25140.8	5.33	AP2	ERF							VAI09403.1
TtAP2/ERF-139	TRITD_4Bv1G170370	4B: 579,387,561-579,400,265	948	315	32974.7	6.14	AP2	DREB							VAI09924.1
TtAP2/ERF-140	TRITD_4Bv1G179370	4B: 605,934,987-605,936,023	741	246	26607.8	6.5	AP2	ERF							VAI09622.1
TtAP2/ERF-141	TRITD_4Bv1G173870	4B: 590,395,286-590,396,700	1011	336	35942.6	4.67	AP2	ERF							VAI01881.1
TtAP2/ERF-142	TRITD_4Bv1G017400	4B: 42,585,150-42,586,273	804	267	27978.2	6.54	AP2	ERF							VAI02536.1
TtAP2/ERF-143	TRITD_4Bv1G026560	4B: 74,315,667-74,317,399	1239	412	44237.5	4.81	AP2	ERF							VAI00596.1
TtAP2/ERF-144	TRITD_4Bv1G001490	4B: 4,152,994-4,154,390	837	278	30090.7	6.80	AP2	ERF							VAI09614.1
TtAP2/ERF-145	TRITD_4Bv1G173660	4B: 589,855,303-589,856,473	837	278	31100	9.07	AP2	ERF							VAI09618.1
TtAP2/ERF-146	TRITD_4Bv1G173700	4B: 589,961,551-590,158,552	951	316	33852.8	5.65	AP2	ERF							VAI02862.1
TtAP2/ERF-147	TRITD_4Bv1G030990	4B: 88,402,610-88,403,386	555	184	20295.8	4.78	AP2	ERF							VAI10945.1
TtAP2/ERF-148	TRITD_4Bv1G196980	4B: 650,479,676-650,480,468	567	188	19515.8	5.04	AP2	ERF							VAI09621.1
TtAP2/ERF-149	TRITD_4Bv1G173810	4B: 590,205,647-590,206,880	744	247	26430.1	4.34	AP2	ERF							VAI09441.1
TtAP2/ERF-150	TRITD_4Bv1G171050	4B: 581,416,941-581,417,460	372	123	14145.3	9.94	AP2	ERF							VAI09455.1
TtAP2/ERF-151	TRITD_4Bv1G171400	4B: 582,565,163-582,570,014	1587	528	56663.8	7.75	AP2, AP2	AP2							VAI20096.1
TtAP2/ERF-152	TRITD_5Av1G179610	5A: 488,159,656-488,160,629	615	204	22049.9	6.44	AP2	ERF							VAI13489.1
TtAP2/ERF-153	TRITD_5Av1G032260	5A: 72,785,027-72,785,538	366	121	13189.4	6.59	AP2	ERF							VAI24005.1
TtAP2/ERF-154	TRITD_5Av1G229270	5A: 604,676,096-604,679,127	1038	345	36677.8	9.51	AP2	CRF							VAI13633.1
TtAP2/ERF-155	TRITD_5Av1G036270	5A: 82,346,492-82,348,406	1239	412	44675.4	4.44	AP2	ERF							VAI20031.1
TtAP2/ERF-156	TRITD_5Av1G178820	5A: 486,710,098-486,739,170	741	246	26052.9	4.74	AP2	CBF							VAI17716.1
TtAP2/ERF-157	TRITD_5Av1G138050	5A: 388,408,982-388,410,178	759	252	27319.6	8.99	AP2	DRF							VAI20032.1
TtAP2/ERF-158	TRITD_5Av1G178840	5A: 486,755,521-486,756,528	720	239	25309.1	4.94	AP2	CBF							VAI20024.1
TtAP2/ERF-159	TRITD_5Av1G178470	5A: 485,524,018-485,524,965	678	225	25169.8	5.21	AP2	CBF							VAI19983.1
TtAP2/ERF-160	TRITD_5Av1G177730	5A: 483,718,658-483,719,697	744	247	26120.2	7.12	AP2	ERF							VAI20023.1
TtAP2/ERF-161	TRITD_5Av1G178460	5A: 485,390,858-485,392,015	828	275	29234.5	7.79	AP2	CBF							VAI17354.1
TtAP2/ERF-162	TRITD_5Av1G131610	5A: 372,622,213-372,623,517	933	310	34417.7	4.79	AP2	ERF							VAI14993.1
TtAP2/ERF-163	TRITD_5Av1G077380	5A: 216,539,685-216,542,088	987	328	34124.5	5.66	AP2	ERF							VAI22868.1
TtAP2/ERF-164	TRITD_5Av1G215020	5A: 571,448,523-571,449,751	879	292	31925.7	8.88	AP2	DRF							VAI20034.1
TtAP2/ERF-165	TRITD_5Av1G178850	5A: 486,762,627-486,763,645	729	242	25851.8	4.95	AP2	DREB							VAI20021.1
TtAP2/ERF-166	TRITD_5Av1G178430	5A: 485,250,103-485,251,236	810	269	28742.3	8.73	AP2	CBF							VAI24109.1
TtAP2/ERF-167	TRITD_5Av1G231510	5A: 608,792,389-608,796,694	819	272	30034.4	6.55	AP2	SOLOIST							VAI20029.1
TtAP2/ERF-168	TRITD_5Av1G178720	5A: 486,190,963-486,191,855	639	212	23278.4	6.22	AP2	CBF							VAI20025.1
TtAP2/ERF-169	TRITD_5Av1G178480	5A: 485,592,180-485,593,114	669	222	24255.4	5.97	AP2	CBF							VAI20028.1
TtAP2/ERF-170	TRITD_5Av1G178650	5A: 486,044,776-486,045,762	705	234	25074.3	5.01	AP2	CBF							VAI20026.1
TtAP2/ERF-171	TRITD_5Av1G178520	5A: 485,778,342-485,779,171	594	197	21581.1	8.64	AP2	CBF							VAI25316.1
TtAP2/ERF-172	TRITD_5Av1G247750	5A: 643,764,547-643,765,292	534	177	18469.8	4.99	AP2	ERF							VAI20027.1
TtAP2/ERF-173	TRITD_5Av1G178630	5A: 486,030,592-486,031,518	663	220	24580.2	4.98	AP2	DREB							VAI17918.1
TtAP2/ERF-174	TRITD_5Av1G142290	5A: 398,696,950-398,702,010	1191	396	43065.9	6.43	AP2, AP2	AP2							VAI24688.1
TtAP2/ERF-175	TRITD_5Av1G239690	5A: 624,005,518-624,007,331	1017	338	36857.6	9.51	AP2, B3	RAV							VAI37645.1
TtAP2/ERF-176	TRITD_5Bv1G211590	5B: 599,201,405-599,202,651	891	296	32198.9	6.24	AP2	CRF							VAI32552.1
TtAP2/ERF-177	TRITD_5Bv1G129620	5B: 385,895,366-385,899,153	1158	385	41412.3	5	AP2	ERF							VAI39000.1
TtAP2/ERF-178	TRITD_5Bv1G230680	5B: 650,074,277-650,077,584	792	263	29132.3	6.59	AP2	SOLOIST							VAI38877.1
TtAP2/ERF-179	TRITD_5Bv1G228690	5B: 645,655,082-645,657,022	1056	351	37341.7	9.47	AP2	DREB							VAI33078.1
TtAP2/ERF-180	TRITD_5Bv1G138320	5B: 415,601,275-415,602,293	729	242	25664.5	5.87	AP2	ERF							VAI40785.1
TtAP2/ERF-181	TRITD_5Bv1G252290	5B: 698,913,946-698,915,116	837	278	30425.1	9.22	AP2	ERF							VAI29428.1
TtAP2/ERF-182	TRITD_5Bv1G069650	5B: 202,005,131-202,007,547	984	327	34039.4	5.66	AP2	ERF							VAI34810.1
TtAP2/ERF-183	TRITD_5Bv1G167690	5B: 492,981,337-492,982,557	810	269	28598.7	7.79	AP2	CBF							VAI31520.1
TtAP2/ERF-184	TRITD_5Bv1G110860	5B: 325,992,580-325,993,881	930	309	34211.5	4.83	AP2	ERF							VAI31983.1
TtAP2/ERF-185	TRITD_5Bv1G117930	5B: 347,895,615-347,896,811	855	284	30580	6.38	AP2	DRF							VAI36639.1
TtAP2/ERF-186	TRITD_5Bv1G198860	5B: 567,312,010-567,312,844	597	198	20556.7	5.79	AP2	ERF							VAI27961.1
TtAP2/ERF-187	TRITD_5Bv1G033810	5B: 93,519,623-93,521,373	1251	416	44919.6	4.49	AP2	ERF							VAI34800.1
TtAP2/ERF-188	TRITD_5Bv1G167490	5B: 492,518,241-492,519,453	846	281	29978.4	4.77	AP2	CBF							VAI38539.1
TtAP2/ERF-189	TRITD_5Bv1G224030	5B: 634,725,574-634,726,371	570	189	21844.8	4.61	AP2	ERF							VAI34853.1
TtAP2/ERF-190	TRITD_5Bv1G168770	5B: 495,585,042-495,586,036	711	236	25703.2	8.53	AP2	ERF							VAI34811.1
TtAP2/ERF-191	TRITD_5Bv1G167880	5B: 493,547,734-493,548,686	681	226	23652.5	8.83	AP2	DREB							VAI34807.1
TtAP2/ERF-192	TRITD_5Bv1G167610	5B: 492,726,705-492,727,660	684	227	25156.1	5.19	AP2	DREB							VAI40472.1
TtAP2/ERF-193	TRITD_5Bv1G248890	5B: 691,595,206-691,595,998	567	188	20469.3	8.86	AP2	ERF							VAI34774.1
TtAP2/ERF-194	TRITD_5Bv1G166730	5B: 491,051,689-491,052,570	630	209	21757.3	6.08	AP2	ERF							VAI34802.1
TtAP2/ERF-195	TRITD_5Bv1G167560	5B: 492,684,827-492,685,960	660	219	23778.05	7.78	AP2	CBF							VAI30105.1
TtAP2/ERF-196	TRITD_5Bv1G089620	5B: 263,467,548-263,473,466	1290	429	47042.1	5.56	AP2, AP2	AP2							VAI51390.1
TtAP2/ERF-197	TRITD_6Av1G218940	6A: 599,429,341-599,433,897	1014	337	37413.4	8.85	AP2	ERF							VAI49989.1
TtAP2/ERF-198	TRITD_6Av1G198740	6A: 557,874,999-557,875,993	711	236	24892.4	4.79	AP2	ERF							VAI47860.1
TtAP2/ERF-199	TRITD_6Av1G159910	6A: 462,182,217-462,183,282	762	253	26636.2	5.28	AP2	DREB							VAI43184.1
TtAP2/ERF-200	TRITD_6Av1G026860	6A: 63,520,530-63,523,235	1089	362	39685.2	4.92	AP2	ERF							VAI47391.1
TtAP2/ERF-201	TRITD_6Av1G151810	6A: 441,568,422-441,570,361	1386	461	49741.8	8.38	AP2	ERF							VAI47649.1
TtAP2/ERF-202	TRITD_6Av1G155790	6A: 451,910,828-451,912,174	963	320	34187.2	5.32	AP2	ERF							VAI46535.1
TtAP2/ERF-203	TRITD_6Av1G129070	6A: 373,877,597-373,878,856	900	299	32229.6	6.45	AP2	ERF							VAI48038.1
TtAP2/ERF-204	TRITD_6Av1G164600	6A: 475,969,087-475,970,238	654	217	23195.9	5.15	AP2	CBF							VAI47647.1
TtAP2/ERF-205	TRITD_6Av1G155730	6A: 451,688,553-451,689,697	819	272	28478.1	5.96	AP2	ERF							VAI47861.1
TtAP2/ERF-206	TRITD_6Av1G159990	6A: 462,340,310-462,341,257	678	225	23363.8	5.74	AP2	CBF							VAI49241.1
TtAP2/ERF-207	TRITD_6Av1G187040	6A: 529,670,784-529,672,164	987	328	35229.4	6.66	AP2	DRF							VAI48027.1
TtAP2/ERF-208	TRITD_6Av1G164080	6A: 474,448,989-474,450,083	699	232	24370	5.6	AP2	ERF							VAI51250.1
TtAP2/ERF-209	TRITD_6Av1G217670	6A: 596,939,266-596,940,297	738	245	26075.1	5.66	AP2	CBF							VAI46124.1
TtAP2/ERF-210	TRITD_6Av1G105810	6A: 285,828,612-285,840,242	663	220	25068.1	6.61	AP2	SOLOIST							VAI45580.1
TtAP2/ERF-211	TRITD_6Av1G086630	6A: 219,198,334-219,199,362	735	244	26066	5.27	AP2	CBF							VAI50251.1
TtAP2/ERF-212	TRITD_6Av1G203540	6A: 568,194,652-568,195,633	702	233	25071.7	4.93	AP2	ERF							VAI49708.1
TtAP2/ERF-213	TRITD_6Av1G194660	6A: 549,658,591-549,659,672	708	235	24709.3	9.38	AP2	ERF							VAI50322.1
TtAP2/ERF-214	TRITD_6Av1G205420	6A: 572,505,468-572,509,474	807	268	29454.2	5.02	AP2	ERF							VAI43949.1
TtAP2/ERF-215	TRITD_6Av1G041580	6A: 97,340,146-97,341,709	516	171	18678.9	11.17	AP2	SOLOIST							VAI50320.1
TtAP2/ERF-216	TRITD_6Av1G205400	6A: 572,467,962-572,474,359	1002	333	37457	5.24	AP2	ERF							VAI43183.1
TtAP2/ERF-217	TRITD_6Av1G026800	6A: 63,327,415-63,330,194	1161	386	42363.4	4.86	AP2	ERF							VAI44048.1
TtAP2/ERF-218	TRITD_6Av1G043940	6A: 102,054,322-102,055,172	609	202	20694	6.6	AP2	ERF							VAI51467.1
TtAP2/ERF-219	TRITD_6Av1G219460	6A: 600,298,703-600,299,957	897	298	31685.3	8.64	AP2	ERF							VAI47249.1
TtAP2/ERF-220	TRITD_6Av1G147420	6A: 429,218,701-429,224,876	963	320	33854.1	5.55	AP2	SOLOIST							VAI50321.1
TtAP2/ERF-221	TRITD_6Av1G205410	6A: 572,485,525-572,491,922	1002	333	37496.1	5.32	AP2	ERF							VAI49348.1
TtAP2/ERF-222	TRITD_6Av1G188740	6A: 534,458,780-534,464,884	1128	375	40931.2	5.28	AP2, AP2	AP2							VAI59462.1
TtAP2/ERF-223	TRITD_6Av1G082070	6A: 204,146,609-204,147,655	618	205	21929.6	9.12	AP2	ERF							VAI61172.1
TtAP2/ERF-224	TRITD_6Bv1G187650	6B: 592,078,366-592,079,431	690	229	24614.4	10.08	AP2	ERF							VAI61447.1
TtAP2/ERF-225	TRITD_6Bv1G193310	6B: 609,346,782-609,347,779	714	237	24926.5	4.79	AP2	ERF							VAI59113.1
TtAP2/ERF-226	TRITD_6Bv1G141910	6B: 465,095,507-465,096,845	957	318	34097.1	5.35	AP2	ERF							VAI59291.1
TtAP2/ERF-227	TRITD_6Bv1G146020	6B: 476,364,752-476,365,717	690	229	23776.2	5.86	AP2	CBF							VAI54795.1
TtAP2/ERF-228	TRITD_6Bv1G040590	6B: 117,741,918-117,744,780	1140	379	41584.4	4.86	AP2	ERF							VAI58869.1
TtAP2/ERF-229	TRITD_6Bv1G137740	6B: 451,979,361-451,981,271	1365	454	49038.8	6.77	AP2	ERF							VAI61756.1
TtAP2/ERF-230	TRITD_6Bv1G200680	6B: 627,200,083-627,204,096	1110	369	39905.4	4.5	AP2	ERF							VAI59290.1
TtAP2/ERF-231	TRITD_6Bv1G145990	6B: 476,165,181-476,166,149	693	230	24550.3	5.44	AP2	ERF							VAI60657.1
TtAP2/ERF-232	TRITD_6Bv1G175790	6B: 558,390,642-558,392,043	1002	333	35715.9	6.23	AP2	DRF							VAI59289.1
TtAP2/ERF-233	TRITD_6Bv1G145950	6B: 476,098,721-476,099,765	747	248	26302.8	5.5	AP2	DREB							VAI59446.1
TtAP2/ERF-234	TRITD_6Bv1G149630	6B: 488,552,519-488,554,550	777	258	27085.9	5.33	AP2	ERF							VAI60777.1
TtAP2/ERF-235	TRITD_6Bv1G178460	6B: 565,358,463-565,364,014	891	296	32006.2	5.48	AP2	SOLOIST							VAI57267.1
TtAP2/ERF-236	TRITD_6Bv1G094560	6B: 292,938,064-292,939,092	735	244	26041	5.27	AP2	CBF							VAI57815.1
TtAP2/ERF-237	TRITD_6Bv1G112180	6B: 358,724,400-358,741,012	783	260	29179.8	7.59	AP2	SOLOIST							VAI62796.1
TtAP2/ERF-238	TRITD_6Bv1G216310	6B: 667,732,551-667,733,582	738	245	26146.1	5.22	AP2	CBF							VAI53442.1
TtAP2/ERF-239	TRITD_6Bv1G012850	6B: 36,388,473-36,389,291	585	194	22457.8	4.84	AP2	ERF							VAI45433.1
TtAP2/ERF-240	TRITD_6Bv1G150070	6B: 490,002,833-490,004,009	654	217	23211.9	5.15	AP2	CBF							VAI54779.1
TtAP2/ERF-241	TRITD_6Bv1G040280	6B: 117,191,382-117,194,178	1059	352	38843.5	5.36	AP2	ERF							VAI55619.1
TtAP2/ERF-242	TRITD_6Bv1G056270	6B: 157,091,866-157,092,721	612	203	20656	6.6	AP2	ERF							VAI61681.1
TtAP2/ERF-243	TRITD_6Bv1G198660	6B: 622,278,718-622,279,699	702	233	24996.6	5.11	AP2	ERF							VAI59110.1
TtAP2/ERF-244	TRITD_6Bv1G141720	6B: 464,525,344-464,526,485	816	271	28665.4	5.96	AP2	ERF							VAI61752.1
TtAP2/ERF-245	TRITD_6Bv1G200520	6B: 626,426,470-626,430,418	1059	352	39752.8	7.03	AP2	ERF							VAI62941.1
TtAP2/ERF-246	TRITD_6Bv1G217980	6B: 671,192,771-671,195,250	1011	336	37399.4	8.32	AP2	ERF							VAI71268.1
TtAP2/ERF-247	TRITD_7Av1G044200	7A: 94,648,237-94,649,244	366	121	13298	9.87	AP2	ERF							VAI70611.1
TtAP2/ERF-248	TRITD_7Av1G035440	7A: 74,599,531-74,600,869	957	318	34583.4	4.54	AP2	CRF							VAI72148.1
TtAP2/ERF-249	TRITD_7Av1G058510	7A: 132,587,377-132,588,899	1089	362	38471.5	6.5	AP2	ERF							VAI74499.1
TtAP2/ERF-250	TRITD_7Av1G106320	7A: 259,342,831-259,344,686	624	207	21904.5	10.42	AP2	ERF							VAI71567.1
TtAP2/ERF-251	TRITD_7Av1G050070	7A: 108,863,583-108,867,491	1065	354	38939.2	4.72	AP2	ERF							VAI77362.1
TtAP2/ERF-252	TRITD_7Av1G190990	7A: 516,187,647-516,188,696	750	249	26192.2	4.85	AP2	ERF							VAI80963.1
TtAP2/ERF-253	TRITD_7Av1G265690	7A: 694,222,125-694,222,933	579	192	22084.6	5.49	AP2	ERF							VAI79139.1
TtAP2/ERF-254	TRITD_7Av1G228350	7A: 611,150,663-611,153,399	987	328	36516.9	4.75	AP2	ERF							VAI80219.1
TtAP2/ERF-255	TRITD_7Av1G251670	7A: 663,917,117-663,917,665	393	130	14852	9.57	AP2	ERF							VAI70622.1
TtAP2/ERF-256	TRITD_7Av1G035610	7A: 74,772,927-74,773,892	690	229	24845.1	10.01	AP2	DREB							VAI71926.1
TtAP2/ERF-257	TRITD_7Av1G054230	7A: 122,478,962-122,479,993	738	245	25328.1	4.37	AP2	ERF							VAI77964.1
TtAP2/ERF-258	TRITD_7Av1G203490	7A: 548,119,549-548,126,006	876	291	32706.1	6.13	AP2	ERF							VAI79381.1
TtAP2/ERF-259	TRITD_7Av1G234490	7A: 625,529,920-625,530,741	588	195	20635.9	8.32	AP2	ERF							VAI83781.1
TtAP2/ERF-260	TRITD_7Bv1G023950	7B: 65,786,514-65,789,232	867	288	31989	4.93	AP2	ERF							VAI84324.1
TtAP2/ERF-261	TRITD_7Bv1G035400	7B: 98,932,088-98,933,636	1107	368	39236.3	6.59	AP2	ERF							VAI90080.1
TtAP2/ERF-262	TRITD_7Bv1G156960	7B: 493,686,569-493,689,792	1188	395	43581.7	4.54	AP2	ERF							VAI91388.1
TtAP2/ERF-263	TRITD_7Bv1G183240	7B: 574,976,920-574,977,746	591	196	20722	9.02	AP2	ERF							VAI86587.1
TtAP2/ERF-264	TRITD_7Bv1G079590	7B: 231,517,063-231,518,812	621	206	21796.5	10.6	AP2	ERF							VAI90050.1
TtAP2/ERF-265	TRITD_7Bv1G156390	7B: 492,219,987-492,221,233	618	205	21604.4	7.69	AP2	ERF							VAI90230.1
TtAP2/ERF-266	TRITD_7Bv1G159760	7B: 502,788,707-502,789,512	576	191	22004.2	4.81	AP2	ERF							VAI83469.1
TtAP2/ERF-267	TRITD_7Bv1G017710	7B: 48,052,951-48,053,762	489	162	17876.9	6.07	AP2	ERF							VAI82789.1
TtAP2/ERF-268	TRITD_7Bv1G005740	7B: 15,386,376-15,387,926	969	322	35254.5	4.6	AP2	CRF							VAI82798.1
TtAP2/ERF-269	TRITD_7Bv1G005940	7B: 15,593,468-15,594,433	690	229	24712.9	9.97	AP2	DREB							VAI89933.1
TtAP2/ERF-270	TRITD_7Bv1G153040	7B: 483,316,092-483,317,141	750	249	26119.3	4.8	AP2	ERF							VAI92747.1
TtAP2/ERF-271	TRITD_7Bv1G209550	7B: 655,418,303-655,422,037	1404	467	50423.4	6.01	AP2, AP2	AP2
