# Supplementary material for: The AP2/ERF Gene Family in Triticum durum: Genome-Wide Identification and Expression Analysis under Drought and Salinity Stresses
Source: Genes (Basel). 2020 Dec 7;11(12):1464. doi: 10.3390/genes11121464 (PMC7762271; doi:10.3390/genes11121464)
Supplement: Supplementary file 1 [file genes-11-01464-s001.zip › Suppl/Table S4.xlsx]

## Sheet: Sheet1
Supplementary Table 4. Duplicated gene pairs and the Ka/Ks values predicted in TtAP2/ERF gene family in the durum wheat genome
Group	Duplicated gene pairs (>85% identity)	Ka	Ks	Ka/Ks	p-value	Phylogenetic clade
1	TtAP2/ERF-200-TtAP2/ERF-241	0.0656	0.1272	0.515723	2.41794e-07	II
	TtAP2/ERF-197-TtAP2/ERF-214	0.1002	0.2	0.501	6.4221e-07
	TtAP2/ERF-197-TtAP2/ERF-246	0.013	0.0161	0.807453	6.8601e-09
	TtAP2/ERF-214-TtAP2/ERF-228	0.0158	0.0964	0.1639	7.83617e-16
	TtAP2/ERF-214-TtAP2/ERF-230	0.0779	0.0784	0.993622	3.41999e-15
	TtAP2/ERF-214-TtAP2/ERF-246	0.1168	0.2069	0.564524	1.65709e-11
	TtAP2/ERF-216-TtAP2/ERF-245	0.0659	0.0844	0.780806	1.55405e-12
	TtAP2/ERF-217-TtAP2/ERF-228	0.1364	0.1727	0.789809	5.05778e-13
	TtAP2/ERF-011-TtAP2/ERF-033	0.0268	0.0649	0.412943	5.31966e-09
	TtAP2/ERF-128-TtAP2/ERF-149	0.0376	0.0609	0.617406	1.45834e-08
	TtAP2/ERF-131-TtAP2/ERF-146	0.1508	0.1931	0.780943	5.8789e-14
2	TtAP2/ERF-045-TtAP2/ERF-069	0.0182	0.0288	0.631944	4.22983e-12	III
	TtAP2/ERF-218-TtAP2/ERF-242	0.0242	0.0903	0.267996	2.5179e-08
	TtAP2/ERF-096-TtAP2/ERF-115	0.0033	0.0587	0.0562181	3.09466e-06
	TtAP2/ERF-250-TtAP2/ERF-264	0.0315	0.0844	0.373223	2.42089e-13
3	TtAP2/ERF-044-TtAP2/ERF-075	0.044	0.0527	0.834915	1.86518e-08	V
	TtAP2/ERF-064-TtAP2/ERF-075	0.1148	0.1158	0.991364	1.8616e-05
	TtAP2/ERF-052-TtAP2/ERF-078	0.0014	0.0466	0.0300429	1.03681e-06
	TtAP2/ERF-122-TtAP2/ERF-135	0.0133	0.0844	0.157583	1.55789e-05
	TtAP2/ERF-181-TtAP2/ERF-193	0.069	0.1529	0.451275	1.27892e-14
	TtAP2/ERF-129-TtAP2/ERF-181	0.0578	0.1024	0.564453	5.5503e-07
	TtAP2/ERF-129-TtAP2/ERF-193	0.0005	0.1399	0.00357398	1.00499e-07
	TtAP2/ERF-248-TtAP2/ERF-268	0.0986	0.1399	0.704789	4.29716e-12
4	TtAP2/ERF-050-TtAP2/ERF-071	0.0074	0.0527	0.140417	1.30457e-06	VI
5	TtAP2/ERF-212-TtAP2/ERF-243	0.0147	0.0216	0.680556	4.58318e-05	VII
6	TtAP2/ERF-012-TtAP2/ERF-028	0.0121	0.0406	0.29803	6.79203e-11	X
	TtAP2/ERF-085-TtAP2/ERF-186	0.0303	0.0527	0.574953	1.67624e-09
7	TtAP2/ERF-204-TtAP2/ERF-223	0.0031	0.0271	0.114391	3.23887e-06	XII
	TtAP2/ERF-161-TtAP2/ERF-195	0.0835	0.0964	0.866183	8.37078e-18
	TtAP2/ERF-211-TtAP2/ERF-236	0.0008	0.0161	0.0496894	1.97726e-05
	TtAP2/ERF-159-TtAP2/ERF-192	0.1388	0.1594	0.870765	3.96822e-22
	TtAP2/ERF-166-TtAP2/ERF-195	0.0486	0.1399	0.347391	9.85961e-20
8	TtAP2/ERF-013-TtAP2/ERF-034	0.0063	0.0406	0.155172	3.14038e-11	XIII
	TtAP2/ERF-089-TtAP2/ERF-103	0.0566	0.0649	0.872111	6.3208e-05
9	TtAP2/ERF-053-TtAP2/ERF-081	0.004	0.0347	0.115274	1.60484e-05	XIV
10	TtAP2/ERF-009-TtAP2/ERF-266	0.0262	0.0963	0.272066	6.98766e-07	XV
	TtAP2/ERF-009-TtAP2/ERF-093	0.1121	0.1292	0.867647	2.71835e-18
	TtAP2/ERF-009-TtAP2/ERF-189	0.0124	0.0963	0.128764	4.97724e-14
	TtAP2/ERF-009-TtAP2/ERF-025	0.0711	0.1028	0.691634	3.08711e-10
	TtAP2/ERF-009-TtAP2/ERF-239	0.1169	0.1496	0.781417	2.16368e-15
	TtAP2/ERF-009-TtAP2/ERF-110	0.0417	0.0773	0.539457	2.75049e-15
	TtAP2/ERF-009-TtAP2/ERF-255	0.0758	0.1225	0.618776	3.68358e-11
	TtAP2/ERF-009-TtAP2/ERF-095	0.0761	0.1028	0.740272	4.0154e-14
	TtAP2/ERF-009-TtAP2/ERF-150	0.118	0.1292	0.913313	4.36522e-11
	TtAP2/ERF-025-TtAP2/ERF-189	0.0153	0.1028	0.148833	3.56686e-10
	TtAP2/ERF-093-TtAP2/ERF-266	0.0041	0.1093	0.0375114	6.72725e-07
	TtAP2/ERF-093-TtAP2/ERF-189	0.0245	0.1158	0.211572	1.50614e-08
	TtAP2/ERF-093-TtAP2/ERF-110	0.0245	0.1093	0.224154	1.08411e-05
	TtAP2/ERF-095-TtAP2/ERF-239	0.0184	0.0836	0.220096	4.01004e-06
	TtAP2/ERF-095-TtAP2/ERF-266	0.0122	0.0899	0.135706	4.14643e-05
	TtAP2/ERF-095-TtAP2/ERF-150	0.0559	0.0649	0.861325	1.22809e-06
	TtAP2/ERF-110-TtAP2/ERF-253	0.0294	0.0963	0.305296	5.38458e-07
	TtAP2/ERF-110-TtAP2/ERF-239	0.0978	0.1292	0.756966	1.2351e-05
	TtAP2/ERF-110-TtAP2/ERF-255	0.0261	0.0899	0.290323	3.90886e-11
	TtAP2/ERF-150-TtAP2/ERF-266	0.0943	0.1093	0.862763	1.22673e-06
	TtAP2/ERF-150-TtAP2/ERF-189	0.0871	0.1158	0.752159	1.15443e-07
	TtAP2/ERF-189-TtAP2/ERF-253	0.0296	0.1028	0.287938	1.21227e-17
	TtAP2/ERF-189-TtAP2/ERF-255	0.0365	0.1093	0.333943	1.9309e-07
	TtAP2/ERF-189-TtAP2/ERF-239	0.0142	0.1292	0.109907	3.40775e-09
	TtAP2/ERF-253-TtAP2/ERF-266	0.0253	0.0963	0.262721	2.28344e-09
	TtAP2/ERF-255-TtAP2/ERF-266	0.0567	0.0773	0.733506	2.85819e-12
	TtAP2/ERF-038-TtAP2/ERF-062	0.015	0.0288	0.520833	2.45265e-13
	TtAP2/ERF-155-TtAP2/ERF-187	0.0569	0.0903	0.630122	1.40087e-05
	TtAP2/ERF-120-TtAP2/ERF-145	0.0617	0.121	0.509917	3.28185e-05
11	TtAP2/ERF-015-TtAP2/ERF-036	0.0422	0.0587	0.71891	4.49782e-09	XVII
	TtAP2/ERF-036-TtAP2/ERF-037	0.0242	0.0649	0.372881	5.68616e-10
12	TtAP2/ERF-007-TtAP2/ERF-024	0.0283	0.0899	0.314794	3.85722e-10	XVIII
	TtAP2/ERF-102-TtAP2/ERF-119	0.018	0.1024	0.175781	1.8606e-05
13	TtAP2/ERF-167-TtAP2/ERF-178	0.0056	0.1024	0.0546875	6.54532e-23	XIX
	TtAP2/ERF-010-TtAP2/ERF-029	0.0913	0.0963	0.948079	1.512e-10
Average		0.0476429	0.0948029	0.47735
